# Supplementary material for: Plasmid and Host Strain Characteristics of Escherichia coli Resistant to Extended-Spectrum Cephalosporins in the Norwegian Broiler Production
Source: PLoS One. 2016 Apr 25;11(4):e0154019. doi: 10.1371/journal.pone.0154019 (PMC4844124; doi:10.1371/journal.pone.0154019)
Supplement: S1 Table — Isolate 2012-01-1292 was used as reference. Isolates 2012-01-1292ctrl and 2011-01-2112-2ctrl were included as control of sequence reproducibility. (XLSX) [file pone.0154019.s006.xlsx]

## Sheet: Ark1
	2011-01-2112	2011-01-2112_ctrl	2011-01-5432	2011-01-7660	2012-01-1292	2012-01-1292_ctrl	2012-01-1553	2012-01-1849	2012-01-6001	2014-01-0013	2014-01-1040	2014-01-1042	2014-01-1043	2014-01-1044	2014-01-1675	2014-01-3680	2014-01-5105	reference/1-10539
2011-01-2112	0	0	8	140	6	6	145	143	10	10364	13	10354	10355	9	14	10364	10369	12
2011-01-2112_ctrl	0	0	8	140	6	6	145	143	10	10364	13	10354	10355	9	14	10364	10369	12
2011-01-5432	8	8	0	140	4	4	145	143	10	10364	13	10354	10355	9	14	10364	10369	10
2011-01-7660	140	140	140	0	138	138	85	83	142	10412	145	10414	10415	141	146	10412	10417	144
2012-01-1292	6	6	4	138	0	0	143	141	8	10362	11	10352	10353	7	12	10362	10367	6
2012-01-1292_ctrl	6	6	4	138	0	0	143	141	8	10362	11	10352	10353	7	12	10362	10367	6
2012-01-1553	145	145	145	85	143	143	0	2	147	10411	150	10431	10432	146	151	10411	10416	149
2012-01-1849	143	143	143	83	141	141	2	0	145	10409	148	10429	10430	144	149	10409	10414	147
2012-01-6001	10	10	10	142	8	8	147	145	0	10366	9	10356	10357	5	10	10366	10371	14
2014-01-0013	10364	10364	10364	10412	10362	10362	10411	10409	10366	0	10369	60	59	10365	10370	8	9	10364
2014-01-1040	13	13	13	145	11	11	150	148	9	10369	0	10359	10360	6	3	10369	10374	17
2014-01-1042	10354	10354	10354	10414	10352	10352	10431	10429	10356	60	10359	0	11	10355	10360	62	63	10354
2014-01-1043	10355	10355	10355	10415	10353	10353	10432	10430	10357	59	10360	11	0	10356	10361	61	62	10355
2014-01-1044	9	9	9	141	7	7	146	144	5	10365	6	10355	10356	0	7	10365	10370	13
2014-01-1675	14	14	14	146	12	12	151	149	10	10370	3	10360	10361	7	0	10370	10375	18
2014-01-3680	10364	10364	10364	10412	10362	10362	10411	10409	10366	8	10369	62	61	10365	10370	0	11	10364
2014-01-5105	10369	10369	10369	10417	10367	10367	10416	10414	10371	9	10374	63	62	10370	10375	11	0	10369
reference/1-10539	12	12	10	144	6	6	149	147	14	10364	17	10354	10355	13	18	10364	10369	0
min: 0 max: 10432
Percentage of reference genome covered by all isolates: 52.7659708609038
2879076 positions was found in all analyzed genomes.
Size of reference genome: 5456312
