# Supplementary material for: Plasmid and Host Strain Characteristics of Escherichia coli Resistant to Extended-Spectrum Cephalosporins in the Norwegian Broiler Production
Source: PLoS One. 2016 Apr 25;11(4):e0154019. doi: 10.1371/journal.pone.0154019 (PMC4844124; doi:10.1371/journal.pone.0154019)
Supplement: S2 Table — The assembled plasmid sequence from pNVI1292 was used as reference (79.3 kb). Percentage of reference genome covered by all isolates was 95.3% (75.6 kb). Number of single nucleotide polymorphisms (SNPs) between pairs of plasmids is shown. (XLSX) [file pone.0154019.s007.xlsx]

## Sheet: Ark1
	2011-01-2112-2/1-32	2011-01-5432-3/1-32	2011-01-7660-1/1-32	2012-01-1292/1-32	2012-01-1553/1-32	2012-01-1849/1-32	2012-01-6001/1-32	2014-01-0013/1-32	2014-01-1040/1-32	2014-01-1042/1-32	2014-01-1043/1-32	2014-01-1044/1-32	2014-01-1675/1-32	2014-01-3680/1-32	2014-01-5105/1-32	reference/1-32
2011-01-2112-2/1-32	0	1	3	1	0	14	3	10	0	8	9	1	0	9	8	1
2011-01-5432-3/1-32	1	0	4	0	1	13	4	9	1	9	10	2	1	10	9	0
2011-01-7660-1/1-32	3	4	0	4	3	17	6	11	3	9	10	4	3	10	9	4
2012-01-1292/1-32	1	0	4	0	1	13	4	9	1	9	10	2	1	10	9	0
2012-01-1553/1-32	0	1	3	1	0	14	3	10	0	8	9	1	0	9	8	1
2012-01-1849/1-32	14	13	17	13	14	0	17	22	14	22	23	15	14	23	22	13
2012-01-6001/1-32	3	4	6	4	3	17	0	13	3	11	12	4	3	12	11	4
2014-01-0013/1-32	10	9	11	9	10	22	13	0	10	4	5	11	10	5	4	9
2014-01-1040/1-32	0	1	3	1	0	14	3	10	0	8	9	1	0	9	8	1
2014-01-1042/1-32	8	9	9	9	8	22	11	4	8	0	1	9	8	1	0	9
2014-01-1043/1-32	9	10	10	10	9	23	12	5	9	1	0	10	9	2	1	10
2014-01-1044/1-32	1	2	4	2	1	15	4	11	1	9	10	0	1	10	9	2
2014-01-1675/1-32	0	1	3	1	0	14	3	10	0	8	9	1	0	9	8	1
2014-01-3680/1-32	9	10	10	10	9	23	12	5	9	1	2	10	9	0	1	10
2014-01-5105/1-32	8	9	9	9	8	22	11	4	8	0	1	9	8	1	0	9
reference/1-32	1	0	4	0	1	13	4	9	1	9	10	2	1	10	9	0
min: 0 max: 23
Percentage of reference genome covered by all isolates: 95.3239678175994
75590 positions was found in all analyzed genomes.
Size of reference genome: 79298
